# Supplementary material for: Pharmacokinetics and Pharmacodynamics Evaluation of Amoxicillin Against Staphylococcus pseudintermedius in Dogs
Source: Pathogens. 2024 Dec 19;13(12):1121. doi: 10.3390/pathogens13121121 (PMC11679838; doi:10.3390/pathogens13121121)
Supplement: Supplementary file 1 [file pathogens-13-01121-s001.zip]

Archive with 1 entries (1 files):
- pathogens-3292434-supplementary.pdf
